# Supplementary material for: Overview of Nucleocapsid-Targeting Vaccines against COVID-19
Source: Vaccines (Basel). 2023 Dec 3;11(12):1810. doi: 10.3390/vaccines11121810 (PMC10747980; doi:10.3390/vaccines11121810)
Supplement: Supplementary file 1 [file vaccines-11-01810-s001.zip]

Archive with 1 entries (1 files):
- vaccines-2729032-supplementary.pdf
